# Supplementary material for: Identification of Heat Shock Transcription Factor Genes Involved in Thermotolerance of Octoploid Cultivated Strawberry
Source: Int J Mol Sci. 2016 Dec 17;17(12):2130. doi: 10.3390/ijms17122130 (PMC5187930; doi:10.3390/ijms17122130)
Supplement: Supplementary file 1 [file ijms-17-02130-s001.zip]

Archive with 3 entries (2 files):
- ijms-151236-Supplementary Materials/
- ijms-151236-Supplementary Materials/ijms-151236-Supplementary.pdf
- ijms-151236-Supplementary Materials/ijms-151236-Tables S2-S4.xls
