# Supplementary material for: Identification of Heat Shock Transcription Factor Genes Involved in Thermotolerance of Octoploid Cultivated Strawberry
Source: Int J Mol Sci. 2016 Dec 17;17(12):2130. doi: 10.3390/ijms17122130 (PMC5187930; doi:10.3390/ijms17122130)
Supplement: Supplementary file 1 [file ijms-17-02130-s001.zip › ijms-151236-Supplementary Materials/ijms-151236-Tables S2-S4.xls]

## Sheet: annotation
Table S2. The strawberry contigs and unigenes that share homology with heat shock transcription factor (HSF)-like genes.
Gene ID	Gene Length (bp)	Nr-ID	Nr-Score	Nr-Evalue	Nr-annotation	Swissprot-ID	Swissprot-Score	Swissprot-Evalue	Swissprot-annotation
CL1032.Contig1_All	532	gi|470129736|ref|XP_004300764.1|	159.8	1e-38	PREDICTED: heat stress transcription factor B-2b-like [Fragaria vesca subsp. vesca]	sp|Q9T0D3|HFB2B_ARATH	128	2e-30	Heat stress transcription factor B-2b OS=Arabidopsis thaliana GN=HSFB2B PE=2 SV=1
CL10723.Contig1_All	1965	gi|470128594|ref|XP_004300222.1|	1000.4	0	PREDICTED: heat shock factor protein HSF8-like [Fragaria vesca subsp. vesca]	sp|P41153|HSF8_SOLPE	520	1e-147	Heat shock factor protein HSF8 OS=Solanum peruvianum GN=HSF8 PE=2 SV=1
CL10723.Contig2_All	1496	gi|470128594|ref|XP_004300222.1|	801.6	0	PREDICTED: heat shock factor protein HSF8-like [Fragaria vesca subsp. vesca]	sp|P41153|HSF8_SOLPE	379	2e-105	Heat shock factor protein HSF8 OS=Solanum peruvianum GN=HSF8 PE=2 SV=1
CL10723.Contig3_All	2236	gi|470128594|ref|XP_004300222.1|	994.6	0	PREDICTED: heat shock factor protein HSF8-like [Fragaria vesca subsp. vesca]	sp|P41153|HSF8_SOLPE	524	1e-148	Heat shock factor protein HSF8 OS=Solanum peruvianum GN=HSF8 PE=2 SV=1
CL11195.Contig1_All	941	gi|470144944|ref|XP_004308106.1|	381.3	1e-104	PREDICTED: heat stress transcription factor B-2a-like [Fragaria vesca subsp. vesca]	sp|Q9SCW4|HFB2A_ARATH	145	3e-35	Heat stress transcription factor B-2a OS=Arabidopsis thaliana GN=HSFB2A PE=2 SV=1
CL11195.Contig2_All	954	gi|470144944|ref|XP_004308106.1|	417.5	1e-115	PREDICTED: heat stress transcription factor B-2a-like [Fragaria vesca subsp. vesca]	sp|Q9SCW4|HFB2A_ARATH	180	1e-45	Heat stress transcription factor B-2a OS=Arabidopsis thaliana GN=HSFB2A PE=2 SV=1
CL11195.Contig3_All	678	gi|470144944|ref|XP_004308106.1|	369.8	2e-101	PREDICTED: heat stress transcription factor B-2a-like [Fragaria vesca subsp. vesca]	sp|Q9SCW4|HFB2A_ARATH	148	2e-36	Heat stress transcription factor B-2a OS=Arabidopsis thaliana GN=HSFB2A PE=2 SV=1
CL2474.Contig1_All	1291	gi|470129736|ref|XP_004300764.1|	456.8	3e-127	PREDICTED: heat stress transcription factor B-2b-like [Fragaria vesca subsp. vesca]	sp|Q9T0D3|HFB2B_ARATH	196	2e-50	Heat stress transcription factor B-2b OS=Arabidopsis thaliana GN=HSFB2B PE=2 SV=1
CL2474.Contig2_All	1323	gi|470129736|ref|XP_004300764.1|	491.5	1e-137	PREDICTED: heat stress transcription factor B-2b-like [Fragaria vesca subsp. vesca]	sp|Q9T0D3|HFB2B_ARATH	194	7e-50	Heat stress transcription factor B-2b OS=Arabidopsis thaliana GN=HSFB2B PE=2 SV=1
CL2474.Contig3_All	1315	gi|470129736|ref|XP_004300764.1|	491.5	1e-137	PREDICTED: heat stress transcription factor B-2b-like [Fragaria vesca subsp. vesca]	sp|Q9T0D3|HFB2B_ARATH	194	7e-50	Heat stress transcription factor B-2b OS=Arabidopsis thaliana GN=HSFB2B PE=2 SV=1
CL2474.Contig4_All	1309	gi|470129736|ref|XP_004300764.1|	478.8	9e-134	PREDICTED: heat stress transcription factor B-2b-like [Fragaria vesca subsp. vesca]	sp|Q9T0D3|HFB2B_ARATH	203	2e-52	Heat stress transcription factor B-2b OS=Arabidopsis thaliana GN=HSFB2B PE=2 SV=1
CL2474.Contig5_All	1361	gi|470129736|ref|XP_004300764.1|	476.5	4e-133	PREDICTED: heat stress transcription factor B-2b-like [Fragaria vesca subsp. vesca]	sp|Q9T0D3|HFB2B_ARATH	204	1e-52	Heat stress transcription factor B-2b OS=Arabidopsis thaliana GN=HSFB2B PE=2 SV=1
CL2474.Contig6_All	1343	gi|470129736|ref|XP_004300764.1|	457.2	2e-127	PREDICTED: heat stress transcription factor B-2b-like [Fragaria vesca subsp. vesca]	sp|Q9T0D3|HFB2B_ARATH	199	4e-51	Heat stress transcription factor B-2b OS=Arabidopsis thaliana GN=HSFB2B PE=2 SV=1
CL2934.Contig1_All	952	gi|470109631|ref|XP_004291096.1|	531.9	5e-150	PREDICTED: heat stress transcription factor B-4-like [Fragaria vesca subsp. vesca]	sp|Q9C635|HSFB4_ARATH	320	1e-87	Heat stress transcription factor B-4 OS=Arabidopsis thaliana GN=HSFB4 PE=2 SV=1
CL2934.Contig2_All	1511	gi|470109631|ref|XP_004291096.1|	740	0	PREDICTED: heat stress transcription factor B-4-like [Fragaria vesca subsp. vesca]	sp|Q9C635|HSFB4_ARATH	305	5e-83	Heat stress transcription factor B-4 OS=Arabidopsis thaliana GN=HSFB4 PE=2 SV=1
CL2934.Contig3_All	1533	gi|470109631|ref|XP_004291096.1|	820.1	0	PREDICTED: heat stress transcription factor B-4-like [Fragaria vesca subsp. vesca]	sp|Q9C635|HSFB4_ARATH	354	9e-98	Heat stress transcription factor B-4 OS=Arabidopsis thaliana GN=HSFB4 PE=2 SV=1
CL3201.Contig1_All	1915	gi|470109538|ref|XP_004291051.1|	711.4	0	PREDICTED: heat shock factor protein HSF30-like isoform 1 [Fragaria vesca subsp. vesca]	sp|P41152|HSF30_SOLPE	397	1e-110	Heat shock factor protein HSF30 OS=Solanum peruvianum GN=HSF30 PE=2 SV=1
CL3201.Contig2_All	587	gi|470109540|ref|XP_004291052.1|	94	1e-18	PREDICTED: heat shock factor protein HSF30-like isoform 2 [Fragaria vesca subsp. vesca]	sp|O80982|HSFA2_ARATH	60.8	5e-10	Heat stress transcription factor A-2 OS=Arabidopsis thaliana GN=HSFA2 PE=1 SV=1
CL3962.Contig1_All	1791	gi|470103211|ref|XP_004288037.1|	568.2	1e-160	PREDICTED: heat shock factor protein HSF24-like [Fragaria vesca subsp. vesca]	sp|P22335|HSF24_SOLPE	329	3e-90	Heat shock factor protein HSF24 OS=Solanum peruvianum GN=HSF24 PE=2 SV=1
CL3962.Contig2_All	1973	gi|470103211|ref|XP_004288037.1|	568.2	1e-160	PREDICTED: heat shock factor protein HSF24-like [Fragaria vesca subsp. vesca]	sp|P22335|HSF24_SOLPE	329	3e-90	Heat shock factor protein HSF24 OS=Solanum peruvianum GN=HSF24 PE=2 SV=1
CL4841.Contig1_All	1240	gi|470108667|ref|XP_004290633.1|	605.9	4e-172	PREDICTED: heat stress transcription factor A-6b-like [Fragaria vesca subsp. vesca]	sp|Q9LUH8|HFA6B_ARATH	315	3e-86	Heat stress transcription factor A-6b OS=Arabidopsis thaliana GN=HSFA6b PE=2 SV=1
CL4841.Contig2_All	722	gi|470108667|ref|XP_004290633.1|	129	7e-29	PREDICTED: heat stress transcription factor A-6b-like [Fragaria vesca subsp. vesca]	sp|Q338B0|HFA2C_ORYSJ	116	1e-26	Heat stress transcription factor A-2c OS=Oryza sativa subsp. japonica GN=HSFA2C PE=2 SV=2
CL4841.Contig4_All	1126	gi|470108667|ref|XP_004290633.1|	513.1	3e-144	PREDICTED: heat stress transcription factor A-6b-like [Fragaria vesca subsp. vesca]	sp|Q9LUH8|HFA6B_ARATH	246	2e-65	Heat stress transcription factor A-6b OS=Arabidopsis thaliana GN=HSFA6b PE=2 SV=1
CL4841.Contig5_All	1117	gi|470108667|ref|XP_004290633.1|	139.8	8e-32	PREDICTED: heat stress transcription factor A-6b-like [Fragaria vesca subsp. vesca]	sp|Q9LUH8|HFA6B_ARATH	168	6e-42	Heat stress transcription factor A-6b OS=Arabidopsis thaliana GN=HSFA6b PE=2 SV=1
CL4841.Contig6_All	1638	gi|470108667|ref|XP_004290633.1|	716.8	0	PREDICTED: heat stress transcription factor A-6b-like [Fragaria vesca subsp. vesca]	sp|Q9LUH8|HFA6B_ARATH	382	2e-106	Heat stress transcription factor A-6b OS=Arabidopsis thaliana GN=HSFA6b PE=2 SV=1
CL5040.Contig1_All	814	gi|470148150|ref|XP_004309634.1|	445.7	4e-124	PREDICTED: heat stress transcription factor A-4a-like [Fragaria vesca subsp. vesca]	sp|O49403|HFA4A_ARATH	272	1e-73	Heat stress transcription factor A-4a OS=Arabidopsis thaliana GN=HSFA4A PE=2 SV=1
CL5040.Contig2_All	918	gi|470148150|ref|XP_004309634.1|	441	1e-122	PREDICTED: heat stress transcription factor A-4a-like [Fragaria vesca subsp. vesca]	sp|O49403|HFA4A_ARATH	270	9e-73	Heat stress transcription factor A-4a OS=Arabidopsis thaliana GN=HSFA4A PE=2 SV=1
CL8399.Contig1_All	1568	gi|470122790|ref|XP_004297421.1|	854.7	0	PREDICTED: heat stress transcription factor A-1-like isoform 1 [Fragaria vesca subsp. vesca]	sp|Q40152|HSF8_SOLLC	234	1e-61	Heat shock factor protein HSF8 OS=Solanum lycopersicum GN=HSF8 PE=3 SV=1
CL8399.Contig2_All	1866	gi|470122790|ref|XP_004297421.1|	945.7	0	PREDICTED: heat stress transcription factor A-1-like isoform 1 [Fragaria vesca subsp. vesca]	sp|Q9S7U5|HSFA8_ARATH	254	2e-67	Heat stress transcription factor A-8 OS=Arabidopsis thaliana GN=HSFA8 PE=2 SV=1
CL8399.Contig3_All	1873	gi|470122790|ref|XP_004297421.1|	945.7	0	PREDICTED: heat stress transcription factor A-1-like isoform 1 [Fragaria vesca subsp. vesca]	sp|Q9S7U5|HSFA8_ARATH	254	2e-67	Heat stress transcription factor A-8 OS=Arabidopsis thaliana GN=HSFA8 PE=2 SV=1
CL8399.Contig4_All	1973	gi|470122790|ref|XP_004297421.1|	863.6	0	PREDICTED: heat stress transcription factor A-1-like isoform 1 [Fragaria vesca subsp. vesca]	sp|Q40152|HSF8_SOLLC	234	2e-61	Heat shock factor protein HSF8 OS=Solanum lycopersicum GN=HSF8 PE=3 SV=1
Unigene10932_All	269	gi|470139251|ref|XP_004305364.1|	185.7	2e-46	PREDICTED: LOW QUALITY PROTEIN: heat stress transcription factor A-3-like [Fragaria vesca subsp. vesca]	sp|Q8GYY1|HSFA3_ARATH	46.6	3e-06	Heat stress transcription factor A-3 OS=Arabidopsis thaliana GN=HSFA3 PE=2 SV=2
Unigene13435_All	1074	gi|470121008|ref|XP_004296577.1|	530.4	2e-149	PREDICTED: heat stress transcription factor A-6b-like isoform 1 [Fragaria vesca subsp. vesca]	sp|Q9LUH8|HFA6B_ARATH	243	2e-64	Heat stress transcription factor A-6b OS=Arabidopsis thaliana GN=HSFA6b PE=2 SV=1
Unigene15526_All	789	gi|470116054|ref|XP_004294201.1|	333.6	2e-90	PREDICTED: heat stress transcription factor A-1-like [Fragaria vesca subsp. vesca]	sp|O81821|HFA1B_ARATH	49.7	2e-06	Heat stress transcription factor A-1b OS=Arabidopsis thaliana GN=HSFA1B PE=2 SV=2
Unigene15527_All	1250	gi|470116054|ref|XP_004294201.1|	642.9	0	PREDICTED: heat stress transcription factor A-1-like [Fragaria vesca subsp. vesca]	sp|Q84T61|HSFA1_ORYSJ	390	7e-109	Heat stress transcription factor A-1 OS=Oryza sativa subsp. japonica GN=HSFA1 PE=2 SV=1
Unigene16216_All	1490	gi|470102264|ref|XP_004287575.1|	817	0	PREDICTED: heat stress transcription factor A-2-like [Fragaria vesca subsp. vesca]	sp|O80982|HSFA2_ARATH	250	1e-66	Heat stress transcription factor A-2 OS=Arabidopsis thaliana GN=HSFA2 PE=1 SV=1
Unigene17474_All	2229	gi|470134766|ref|XP_004303209.1|	875.5	0	PREDICTED: heat stress transcription factor A-4b-like [Fragaria vesca subsp. vesca]	sp|Q94J16|HFA4B_ORYSJ	337	1e-92	Heat stress transcription factor A-4b OS=Oryza sativa subsp. japonica GN=HSFA4B PE=2 SV=1
Unigene19491_All	1065	gi|470109538|ref|XP_004291051.1|	514.2	1e-144	PREDICTED: heat shock factor protein HSF30-like isoform 1 [Fragaria vesca subsp. vesca]	sp|P41152|HSF30_SOLPE	267	9e-72	Heat shock factor protein HSF30 OS=Solanum peruvianum GN=HSF30 PE=2 SV=1
Unigene3037_All	326	gi|470139251|ref|XP_004305364.1|	208.4	2e-53	PREDICTED: LOW QUALITY PROTEIN: heat stress transcription factor A-3-like [Fragaria vesca subsp. vesca]	sp|Q6H6Q7|HSFA3_ORYSJ	95.1	8e-21	Heat stress transcription factor A-3 OS=Oryza sativa subsp. japonica GN=HSFA3 PE=2 SV=1
Unigene3090_All	1153	gi|470148150|ref|XP_004309634.1|	650.6	0	PREDICTED: heat stress transcription factor A-4a-like [Fragaria vesca subsp. vesca]	sp|O49403|HFA4A_ARATH	316	2e-86	Heat stress transcription factor A-4a OS=Arabidopsis thaliana GN=HSFA4A PE=2 SV=1
Unigene401_All	590	gi|470121010|ref|XP_004296578.1|	152.1	5e-36	PREDICTED: heat stress transcription factor A-6b-like isoform 2 [Fragaria vesca subsp. vesca]	sp|Q9LUH8|HFA6B_ARATH	124	4e-29	Heat stress transcription factor A-6b OS=Arabidopsis thaliana GN=HSFA6b PE=2 SV=1
Unigene5251_All	1192	gi|470137163|ref|XP_004304340.1|	469.2	6e-131	PREDICTED: heat stress transcription factor B-3-like [Fragaria vesca subsp. vesca]	sp|O22230|HSFB3_ARATH	232	4e-61	Heat stress transcription factor B-3 OS=Arabidopsis thaliana GN=HSFB3 PE=2 SV=1
Unigene5721_All	528	gi|470148150|ref|XP_004309634.1|	205.3	4e-52	PREDICTED: heat stress transcription factor A-4a-like [Fragaria vesca subsp. vesca]	sp|O49403|HFA4A_ARATH	81.6	2e-16	Heat stress transcription factor A-4a OS=Arabidopsis thaliana GN=HSFA4A PE=2 SV=1
Unigene6312_All	1743	gi|470124420|ref|XP_004298212.1|	914.5	0	PREDICTED: heat stress transcription factor A-5-like [Fragaria vesca subsp. vesca]	sp|Q94BZ5|HSFA5_ARATH	472	3e-133	Heat stress transcription factor A-5 OS=Arabidopsis thaliana GN=HSFA5 PE=2 SV=1
Unigene7670_All	653	gi|470139251|ref|XP_004305364.1|	212.2	5e-54	PREDICTED: LOW QUALITY PROTEIN: heat stress transcription factor A-3-like [Fragaria vesca subsp. vesca]	sp|Q8GYY1|HSFA3_ARATH	133	1e-31	Heat stress transcription factor A-3 OS=Arabidopsis thaliana GN=HSFA3 PE=2 SV=2
Unigene9306_All	428	gi|470129736|ref|XP_004300764.1|	161.4	4e-39	PREDICTED: heat stress transcription factor B-2b-like [Fragaria vesca subsp. vesca]	sp|Q9T0D3|HFB2B_ARATH	129	5e-31	Heat stress transcription factor B-2b OS=Arabidopsis thaliana GN=HSFB2B PE=2 SV=1

## Sheet: Table S3
Table S3. Characteristics of genes encoding heat shock transcription factor proteins in F. × ananassa Duch. cv. Toyonoka.
Gene name	Gene length (bp)	Number of aa	MW (kDa) 1	Isoelectric point 1	Accession Numbers
FaTHSFA1d	1527	508	55.67	4.84	KX497000
FaTHSFA2a	1119	372	41.95	4.93	KX497001
FaTHSFA4a	1320	439	49.71	5.02	KX497002
FaTHSFA5a	1422	473	52.81	5.84	KX497003
FaTHSFA6a	1092	363	41.62	5.58	KX497004
FaTHSFA8a	1437	478	54.55	4.95	KX497005
FaTHSFB1a	873	290	32.1	6.4	KX497006
FaTHSFB3a	711	236	27.15	5.91	KX497007
FaTHSFB4a	1161	386	43.15	7.73	KX497008
1 Detailed FaTHSF protein characteristics were predicted by ExPASy online service (http://web.expasy.org/compute_pi/)

## Sheet: Table S4
Table S4. Primers designed for RT-PCR analysis in this study.
Primer name	Sequence (5’ to 3’) *	Description
FaTHSFA2a/F-BamHI	CGGGATCCATGGAGACAGTGATAGTGAAAGAA	Plasmid construction, Semi QRT-PCR forward primer
FaTHSFA2a/R-SpeI	GGACTAGTCTAAGGATTGTGCTTGATCAGATA	Plasmid construction, Semi QRT-PCR reverse primer
FaTHSFA2aΔAD/R-SpeI	GGACTAGTCAGACTCGGGCTGGCAGCTAA	Plasmid construction, Semi QRT-PCR reverse primer
FaTHSFA2a/attF	AAAAAGCAGGCTTCATGGAGACAGTGATA	Plasmid construction (GATEWAY cloning system)
FaTHSFA2aΔAD/attR1	AGAAAGCTGGGTCAGGATTGTGCTTGAT	Plasmid construction (GATEWAY cloning system)
FaTHSFA2aΔAD/attR2	AGAAAGCTGGGTCAGACTCGGGCTGGCAGCTAA	Plasmid construction (GATEWAY cloning system)
FaTHSFB1a/F-BamHI	CGGGATCCATGGCGCAAAGGTCAGTTCCGGCG	Plasmid construction, Semi QRT-PCR forward primer
FaTHSFB1a/R-SpeI	GGACTAGTTTAGTTGCACACCTTCCCGCTCTT	Plasmid construction, Semi QRT-PCR reverse primer
FaTHSFB1aΔRD/R-SpeI	GGACTAGTTCCCGCCACAACTTTTTCGTC	Plasmid construction, Semi QRT-PCR reverse primer
FaTHSFB1aΔRD/attF	AAAAAGCAGGCTTCATGGCGCAAAGGTCA	Plasmid construction (GATEWAY cloning system)
FaTHSFB1aΔRD/attR1	AGAAAGCTGGGTCGTTGCACACCTTCCC	Plasmid construction (GATEWAY cloning system)
FaTHSFB1aΔRD/attR2	AGAAAGCTGGGTTCCCGCCACAACTTTTTCGTC	Plasmid construction (GATEWAY cloning system)
1824/F	GGGGACAAGTTTGTACAAAAAAGCAGGCT	Plasmid construction (GATEWAY cloning system)
1825/R	GGGGACCACTTTGTACAAGAAAGCTGGGT	Plasmid construction (GATEWAY cloning system)
atHsfA2/F-XbaI	GCTCTAGATGGAAGAACTGAAAGTGGAAA	Plasmid construction
atHsfA2/R-EcoRI	GGAATTCTTAAGGTTCCGAACCAAGAAAA	Plasmid construction
FaTHSFA2a-QRT-F	GGCTCTAATCTAACTTCAATACC	Real-time QRT-PCR forward primer
FaTHSFA2a-QRT-R	ACCACAACCTCTTCCTCTG	Real-time QRT-PCR reverse primer
FaTHSFB1a-QRT-F	GCTGTGATGGTGATGATG	Real-time QRT-PCR forward primer
FaTHSFB1a-QRT-R	TCTCCTCGTTCTCCTTCC	Real-time QRT-PCR reverse primer
atHsfA2/RT-F	TGGTGTGCTTGTAGCTGAGG	Semi QRT-PCR forward primer, Real-time QRT-PCR forward primer
atHsfA2/RT-R	CATAACCGCAAACTGCTGAA	Semi QRT-PCR reverse primer, Real-time QRT-PCR reverse primer
ELIP1/RT-F	CCTCGGTACAACAGCGATCT	Semi QRT-PCR forward primer, Real-time QRT-PCR forward primer
ELIP1/RT-R	ACGAGTGTCCCACCTTTGAC	Semi QRT-PCR reverse primer, Real-time QRT-PCR reverse primer
GolS1/RT-F	AAACCGCTGATGATGCTATGTCC	Semi QRT-PCR forward primer, Real-time QRT-PCR forward primer
GolS1/RT-R	TCACGTAATCACCGTTTCCA	Semi QRT-PCR reverse primer, Real-time QRT-PCR reverse primer
HsfB1/RT-F	TCGTGTGGAAAACAGCAGAG	Semi QRT-PCR forward primer, Real-time QRT-PCR forward primer
HsfB1/RT-R	ATTTACGCCGTCGTATGTCC	Semi QRT-PCR reverse primer, Real-time QRT-PCR reverse primer
HsfB2a/RT-F	AACGAAGACGACTGGGAATG	Semi QRT-PCR forward primer, Real-time QRT-PCR forward primer
HsfB2a/RT-R	CGGGAGAATAACTCCGATCA	Semi QRT-PCR reverse primer, Real-time QRT-PCR reverse primer
Hsp90-1/RT-F	GCTGCTAGGATTCACAGGATG	Semi QRT-PCR forward primer, Real-time QRT-PCR forward primer
Hsp90-1/RT-R	TCCTCCATCTTGCTCTCTTCA	Semi QRT-PCR reverse primer, Real-time QRT-PCR reverse primer
HSP101/RT-F	TAACGGGCCAAAGAGAAGTG	Semi QRT-PCR forward primer, Real-time QRT-PCR forward primer
HSP101/RT-R	CAAACGTTGGAGGTCAAGACT	Semi QRT-PCR reverse primer, Real-time QRT-PCR reverse primer
APX2/RT-F	AAGTTGAGCCACCTCCTGAA	Semi QRT-PCR forward primer, Real-time QRT-PCR forward primer
APX2/RT-R	GTGTGTCCACCAGACAATGC	Semi QRT-PCR reverse primer, Real-time QRT-PCR reverse primer
MBF1c/RT-F	AGAGGTGAGGTTGATGATAC	Semi QRT-PCR forward primer, Real-time QRT-PCR forward primer
MBF1c/RT-R	GCACAGCCTGATTAGGA	Semi QRT-PCR reverse primer, Real-time QRT-PCR reverse primer
Actin2(ACT2)/RT-F	GGTAACATTGTGCTCAGTGGTGG	Semi QRT-PCR forward primer, Real-time QRT-PCR forward primer
Actin2(ACT2)/RT-R	AACGACCTTAATCTTCATGCTGC	Semi QRT-PCR reverse primer
UBQ5/RT-F	CTTGAAGACGGCCGTACCCTC	Semi QRT-PCR forward primer
UBQ5/RT-R	CGCTGAACCTTTCAAGATCCATCG	Semi QRT-PCR reverse primer
GAPDH-F	CCTTCCGTGTCCCAACTC	Semi QRT-PCR forward primer
GAPDH-R	GCCCATCAGCAGCATACC	Semi QRT-PCR reverse primer
TUB2/RT-F	CTCAAGAGGTTCTCAGCAGTA	Semi QRT-PCR forward primer
TUB2/RT-R	TCACCTTCTTCATCCGCAGTT	Semi QRT-PCR reverse primer
TUB2/QRT-F	TGGCATCAACTTTCATTGGA	Real-time QRT-PCR forward primer
TUB2/QRT-R	ATGTTGCTCTCCGCTTCTGT	Real-time QRT-PCR reverse primer
1390R	ATTCACACGTGGTGGTGGTGGTGGTGGCTA	Sequencing primer
mGFP-R	CAGAAAATTTGTGCCCATTAACATC	Sequencing primer
pGBKT7-F	TCATCGGAAGAGAGTAGTAACAAAGGT	Sequencing primer
* Restriction enzyme sites are shown in bold.
